# Supplementary material for: CD8+ T cell-intrinsic IL-6 signaling promotes resistance to anti-PD-L1 immunotherapy
Source: Cell Rep Med. 2023 Jan 3;4(1):100878. doi: 10.1016/j.xcrm.2022.100878 (PMC9873827; doi:10.1016/j.xcrm.2022.100878)
Supplement: Table S4. Reactome pathway analysis of differentially expressed genes associated with low or high (>10 pg/mL) plasma IL-6 in circulating CD8+ T cells from both UC and RCC patients, related to Figures 2I–2K [file mmc2.xlsx]

## Sheet: Sheet1
Supplementary Table S4. Reactome pathway analysis of differentially expressed genes associated with low or high (>10 pg/ml) plasma IL-6 in circulating CD8+ T cells from both UC and RCC patients (related to Fig. 2I-K)
Pathways associated with high plasma IL-6
Pathway name	#Entities found	#Entities total	Entities ratio	Entities pValue	Entities FDR
Nonsense Mediated Decay (NMD) independent of the Exon Junction Complex (EJC)	15	101	0.00695496	1.11022e-16	3.33067e-15
Formation of a pool of free 40S subunits	15	106	0.00729927	1.11022e-16	3.33067e-15
Viral mRNA Translation	15	114	0.00785016	1.11022e-16	3.33067e-15
SRP-dependent cotranslational protein targeting to membrane	15	119	0.00819446	1.11022e-16	3.33067e-15
GTP hydrolysis and joining of the 60S ribosomal subunit	15	120	0.00826332	1.11022e-16	3.33067e-15
Peptide chain elongation	15	97	0.00667952	1.11022e-16	3.33067e-15
Eukaryotic Translation Elongation	16	102	0.00702383	1.11022e-16	3.33067e-15
L13a-mediated translational silencing of Ceruloplasmin expression	15	120	0.00826332	1.11022e-16	3.33067e-15
Eukaryotic Translation Termination	15	106	0.00729927	1.11022e-16	3.33067e-15
Selenocysteine synthesis	15	112	0.00771244	1.11022e-16	3.33067e-15
Response of EIF2AK4 (GCN2) to amino acid deficiency	15	115	0.00791902	1.11022e-16	3.33067e-15
Nonsense-Mediated Decay (NMD)	15	124	0.00853877	2.22045e-16	5.55112e-15
Nonsense Mediated Decay (NMD) enhanced by the Exon Junction Complex (EJC)	15	124	0.00853877	2.22045e-16	5.55112e-15
Eukaryotic Translation Initiation	15	130	0.00895193	4.44089e-16	9.76996e-15
Cap-dependent Translation Initiation	15	130	0.00895193	4.44089e-16	9.76996e-15
Cellular response to starvation	15	176	0.0121195	3.80806e-14	7.23532e-13
Influenza Viral RNA Transcription and Replication	15	176	0.0121195	3.80806e-14	7.23532e-13
Selenoamino acid metabolism	15	180	0.012395	5.24025e-14	9.43245e-13
Regulation of expression of SLITs and ROBOs	15	183	0.0126016	6.63913e-14	1.12865e-12
Major pathway of rRNA processing in the nucleolus and cytosol	15	189	0.0130147	1.05027e-13	1.68043e-12
Influenza Infection	15	200	0.0137722	2.3459e-13	3.51885e-12
rRNA processing in the nucleus and cytosol	15	207	0.0142542	3.81917e-13	5.72875e-12
Signaling by ROBO receptors	15	235	0.0161823	2.28273e-12	3.19582e-11
rRNA processing	15	245	0.016871	4.09306e-12	5.32098e-11
Formation of the ternary complex, and subsequently, the 43S complex	9	54	0.0037185	1.96747e-11	2.55771e-10
Translation	16	339	0.0233439	3.38523e-11	4.06227e-10
Translation initiation complex formation	9	62	0.00426938	6.592e-11	7.91041e-10
Ribosomal scanning and start codon recognition	9	64	0.00440711	8.69748e-11	9.56722e-10
Activation of the mRNA upon binding of the cap-binding complex and eIFs, and subsequent binding to 43S	9	66	0.00454483	1.1375e-10	1.25125e-09
Axon guidance	19	584	0.0402148	2.06666e-10	2.27332e-09
Nervous system development	19	620	0.0426938	5.57803e-10	5.57803e-09
Cellular responses to stress	18	811	0.0558463	2.3138e-07	2.3138e-06
Cellular responses to external stimuli	18	829	0.0570858	3.19134e-07	3.19134e-06
Metabolism of amino acids and derivatives	16	661	0.0455171	3.92289e-07	3.5306e-06
Gene and protein expression by JAK-STAT signaling after Interleukin-12 stimulation	6	73	0.00502686	3.04005e-06	2.73604e-05
Metabolism of RNA	16	782	0.0538493	3.4913e-06	3.14217e-05
Infectious disease	21	1343	0.0924804	5.65967e-06	4.52774e-05
Interleukin-12 signaling	6	84	0.00578433	6.73547e-06	5.38838e-05
Interleukin-12 family signaling	6	96	0.00661066	1.42639e-05	0.000114111
Developmental Biology	19	1262	0.0869026	3.00827e-05	0.000240662
Disease	26	2360	0.162512	0.000164252	0.00131402
Metabolism of proteins	24	2334	0.160722	0.000904055	0.00632838
PPARA activates gene expression	5	175	0.0120507	0.00258885	0.0181219
Regulation of lipid metabolism by PPARalpha	5	177	0.0121884	0.00271763	0.0190234
Gluconeogenesis	3	66	0.00454483	0.00554041	0.0387829
Metabolism	30	3634	0.250241	0.00601393	0.0420975
Pathways associated with low plasma IL-6
Pathway name	#Entities found	#Entities total	Entities ratio	Entities pValue	Entities FDR
Endosomal/Vacuolar pathway	15	82	0.00564661	2.22045e-16	1.07692e-13
Antigen Presentation: Folding, assembly and peptide loading of class I MHC	15	102	0.00702383	4.10783e-15	9.94094e-13
ER-Phagosome pathway	17	173	0.011913	3.59712e-14	5.79137e-12
Interferon alpha/beta signaling	17	188	0.0129459	1.34892e-13	1.63219e-11
Antigen processing-Cross presentation	17	195	0.0134279	2.40363e-13	2.33152e-11
Interferon gamma signaling	18	250	0.0172153	1.07003e-12	8.56026e-11
Immunoregulatory interactions between a Lymphoid and a non-Lymphoid cell	19	316	0.0217601	5.26235e-12	3.63102e-10
Interferon Signaling	19	394	0.0271312	2.14718e-10	1.28831e-08
Cytokine Signaling in Immune system	28	1092	0.0751963	1.22313e-08	6.48261e-07
Class I MHC mediated antigen processing & presentation	18	473	0.0325713	2.57089e-08	1.23403e-06
Adaptive Immune System	25	1004	0.0691365	1.54417e-07	6.79434e-06
Respiratory electron transport, ATP synthesis by chemiosmotic coupling, and heat production by uncoupling proteins	10	153	0.0105357	3.58852e-07	1.43541e-05
Immune System	40	2681	0.184616	1.20074e-05	0.000444272
The citric acid (TCA) cycle and respiratory electron transport	10	235	0.0161823	1.55283e-05	0.000527964
TGF-beta receptor signaling activates SMADs	4	36	0.002479	0.000189479	0.00606332
Respiratory electron transport	6	118	0.0081256	0.000330227	0.00990681
Formation of ATP by chemiosmotic coupling	3	23	0.0015838	0.000795913	0.0222856
Complex I biogenesis	4	59	0.0040628	0.0011937	0.0310361
Downregulation of TGF-beta receptor signaling	3	28	0.00192811	0.00139648	0.034912
Response of EIF2AK1 (HRI) to heme deficiency	3	29	0.00199697	0.00154288	0.0370291
Cristae formation	3	31	0.00213469	0.00186373	0.0428657
Signaling by TGFB family members	5	114	0.00785016	0.00199617	0.0439157
