# Supplementary material for: CD8+ T cell-intrinsic IL-6 signaling promotes resistance to anti-PD-L1 immunotherapy
Source: Cell Rep Med. 2023 Jan 3;4(1):100878. doi: 10.1016/j.xcrm.2022.100878 (PMC9873827; doi:10.1016/j.xcrm.2022.100878)
Supplement: Table S5. Reactome pathway analysis of differentially expressed protein-coding genes regulated by IL-6 in CD8+ T cells in vitro and in vivo, related to Figures 3H, 5H, and 5I [file mmc3.xlsx]

## Sheet: rel. to Fig. 3H
Supplementary Table S5. Reactome pathway analysis* of differentially expressed protein-coding genes regulated by IL-6 in CD8 T cells in vitro and in vivo (related to Fig. 3H, 5H, 5I)
Pathway analysis of protein-coding genes highly expressed (FDR<0.05, fold change >1.5) in IL-6 treated OT-I CD8 T cells after 7 days (related to Fig. 3H)
Reactome pathways	uploaded (1684)	uploaded (expected)	Enrichment: over/under	Fold Enrichment	Raw P-value	FDR
Glycogen synthesis	6	0.61	+	9.79	0.000234	0.0258
Glycogen metabolism	8	1.38	+	5.8	0.000316	0.0289
HS-GAG degradation	9	1.68	+	5.34	0.000219	0.0258
Intraflagellar transport	17	4.06	+	4.19	5.93e-06	0.00245
Cardiac conduction	23	9.5	+	2.42	0.000308	0.0299
Cilium Assembly	34	15.16	+	2.24	5.33e-05	0.011
Organelle biogenesis and maintenance	34	17.16	+	1.98	0.000539	0.0423
Metabolism	185	134.72	+	1.37	3.98e-05	0.00937
Immune System	187	140.15	+	1.33	0.000139	0.0208
Unclassified	872	977.33	-	0.89	6.77e-07	0.000372
Cell Cycle	19	42.12	-	0.45	0.000135	0.0223
Cell Cycle, Mitotic	15	36.69	-	0.41	0.000126	0.023
G alpha (s) signalling events	16	40.28	-	0.4	3.05e-05	0.00839
M Phase	10	27.04	-	0.37	0.00042	0.0346
Metabolism of RNA	12	43.2	-	0.28	6.62e-08	5.46e-05
Cell Cycle Checkpoints	5	20.37	-	0.25	0.000181	0.023
Translation	4	17.16	-	0.23	0.000403	0.035
mRNA Splicing	2	14.4	-	0.14	0.000174	0.0239
mRNA Splicing - Major Pathway	2	13.86	-	0.14	0.000248	0.0256
Processing of Capped Intron-Containing Pre-mRNA	2	18.3	-	0.11	6.4e-06	0.00211
Pathway analysis of protein-coding genes highly expressed (FDR<0.05, fold change >1.5) in OT-I CD8 T cells treated with anti-IL6R after 7 days (related to Fig. 3H)
Reactome pathways	uploaded (1160)	uploaded (expected)	Enrichment: (over/under)	Fold Enrichment	Raw P-value	FDR
Metabolism of RNA	96	29.75	+	3.23	2.97e-21	4.89e-18
Unclassified	545	673.22	-	0.81	1.74e-13	1.44e-10
rRNA processing	38	9.18	+	4.14	6.77e-12	2.23e-09
rRNA processing in the nucleus and cytosol	38	9.18	+	4.14	6.77e-12	2.79e-09
Major pathway of rRNA processing in the nucleolus and cytosol	38	9.18	+	4.14	6.77e-12	3.72e-09
G1/S Transition	29	5.59	+	5.19	2.23e-11	6.14e-09
Synthesis of DNA	30	6.17	+	4.86	3.96e-11	8.16e-09
DNA Replication	31	6.59	+	4.7	3.86e-11	9.08e-09
DNA Replication Pre-Initiation	25	4.38	+	5.71	9.7e-11	1.78e-08
Mitotic G1 phase and G1/S transition	30	6.86	+	4.37	3.54e-10	5.3e-08
Assembly of the pre-replicative complex	22	3.53	+	6.22	3.32e-10	5.47e-08
Regulation of mRNA stability by proteins that bind AU-rich elements	24	4.48	+	5.35	6.87e-10	8.72e-08
Orc1 removal from chromatin	22	3.69	+	5.96	6.59e-10	9.06e-08
S Phase	31	7.7	+	4.02	1.05e-09	1.08e-07
CDT1 association with the CDC6:ORC:origin complex	20	3.06	+	6.54	1.05e-09	1.15e-07
Metabolism of polyamines	20	3.06	+	6.54	1.05e-09	1.23e-07
Switching of origins to a post-replicative state	24	4.7	+	5.11	1.5e-09	1.45e-07
Regulation of RAS by GAPs	21	3.59	+	5.85	2.09e-09	1.91e-07
AUF1 (hnRNP D0) binds and destabilizes mRNA	19	2.9	+	6.55	2.66e-09	2.31e-07
Regulation of ornithine decarboxylase (ODC)	18	2.64	+	6.82	4.09e-09	3.37e-07
Ubiquitin Mediated Degradation of Phosphorylated Cdc25A	18	2.69	+	6.69	5.28e-09	3.78e-07
p53-Independent DNA Damage Response	18	2.69	+	6.69	5.28e-09	3.96e-07
p53-Independent G1/S DNA damage checkpoint	18	2.69	+	6.69	5.28e-09	4.14e-07
G1/S DNA Damage Checkpoints	20	3.48	+	5.74	6.59e-09	4.35e-07
TNFR2 non-canonical NF-kB pathway	24	5.12	+	4.69	6.34e-09	4.35e-07
SCF (Skp2)-mediated degradation of p27/p21	19	3.17	+	6	8.65e-09	5.49e-07
Cross-presentation of soluble exogenous antigens (endosomes)	17	2.53	+	6.71	1.34e-08	7.92e-07
G2/M Checkpoints	29	7.7	+	3.77	1.32e-08	8.06e-07
Cyclin E associated events during G1/S transition	20	3.69	+	5.42	1.52e-08	8.62e-07
CDK-mediated phosphorylation and removal of Cdc6	20	3.75	+	5.34	1.85e-08	1.02e-06
Cyclin A:Cdk2-associated events at S phase entry	20	3.8	+	5.27	2.26e-08	1.06e-06
Regulation of RUNX2 expression and activity	17	2.64	+	6.44	2.21e-08	1.07e-06
p53-Dependent G1 DNA Damage Response	19	3.38	+	5.63	2.07e-08	1.07e-06
Ubiquitin-dependent degradation of Cyclin D	17	2.64	+	6.44	2.21e-08	1.1e-06
p53-Dependent G1/S DNA damage checkpoint	19	3.38	+	5.63	2.07e-08	1.1e-06
Autodegradation of the E3 ubiquitin ligase COP1	17	2.69	+	6.32	2.81e-08	1.28e-06
Regulation of RUNX3 expression and activity	17	2.8	+	6.08	4.47e-08	1.99e-06
FBXL7 down-regulates AURKA during mitotic entry and in early mitosis	17	2.85	+	5.97	5.61e-08	2.37e-06
Degradation of AXIN	17	2.85	+	5.97	5.61e-08	2.43e-06
Stabilization of p53	17	2.9	+	5.86	7e-08	2.75e-06
Degradation of GLI1 by the proteasome	17	2.9	+	5.86	7e-08	2.81e-06
Degradation of beta-catenin by the destruction complex	20	4.11	+	4.86	6.95e-08	2.86e-06
Cell Cycle Checkpoints	39	14.03	+	2.78	8.08e-08	3.1e-06
Degradation of DVL	17	2.95	+	5.75	8.7e-08	3.19e-06
GLI3 is processed to GLI3R by the proteasome	17	2.95	+	5.75	8.7e-08	3.26e-06
Dectin-1 mediated noncanonical NF-kB signaling	17	3.01	+	5.65	1.08e-07	3.78e-06
NIK-->noncanonical NF-kB signaling	17	3.01	+	5.65	1.08e-07	3.86e-06
C-type lectin receptors (CLRs)	23	5.64	+	4.07	1.21e-07	3.9e-06
The role of GTSE1 in G2/M progression after G2 checkpoint	19	3.85	+	4.93	1.2e-07	3.97e-06
Oxygen-dependent proline hydroxylation of Hypoxia-inducible Factor Alpha	18	3.43	+	5.25	1.18e-07	4.04e-06
MAPK6/MAPK4 signaling	19	3.85	+	4.93	1.2e-07	4.05e-06
Activation, myristolyation of BID and translocation to mitochondria	9	0.58	+	15.51	1.97e-07	6.23e-06
Asymmetric localization of PCP proteins	17	3.22	+	5.28	2.44e-07	7.44e-06
Transcriptional regulation by RUNX2	17	3.22	+	5.28	2.44e-07	7.58e-06
Cellular response to hypoxia	18	3.69	+	4.87	3e-07	8.68e-06
Hedgehog ligand biogenesis	17	3.27	+	5.2	2.96e-07	8.72e-06
Autodegradation of Cdh1 by Cdh1:APC/C	17	3.27	+	5.2	2.96e-07	8.88e-06
G alpha (s) signalling events	5	27.75	-	0.18	3.2e-07	9.11e-06
Antigen processing-Cross presentation	21	5.12	+	4.1	3.82e-07	1.07e-05
Olfactory Signaling Pathway	2	21.1	-	0.09	3.91e-07	1.08e-05
Activation of NF-kappaB in B cells	17	3.38	+	5.03	4.33e-07	1.17e-05
Metabolism of amino acids and derivatives	36	13.29	+	2.71	4.42e-07	1.18e-05
RUNX1 regulates transcription of genes involved in differentiation of HSCs	17	3.48	+	4.88	6.24e-07	1.61e-05
APC/C:Cdc20 mediated degradation of Securin	17	3.48	+	4.88	6.24e-07	1.63e-05
Interleukin-1 family signaling	22	5.8	+	3.79	6.58e-07	1.67e-05
Downstream signaling events of B Cell Receptor (BCR)	18	4.01	+	4.49	8.41e-07	2.1e-05
Regulation of PTEN stability and activity	17	3.59	+	4.74	8.9e-07	2.19e-05
UCH proteinases	20	4.96	+	4.03	9.1e-07	2.21e-05
Downstream TCR signaling	20	5.01	+	3.99	1.05e-06	2.51e-05
PCP/CE pathway	19	4.59	+	4.14	1.21e-06	2.85e-05
APC/C:Cdh1 mediated degradation of Cdc20 and other APC/C:Cdh1 targeted proteins in late mitosis/early G1	17	3.75	+	4.54	1.48e-06	3.4e-05
Cytokine Signaling in Immune system	58	28.49	+	2.04	1.51e-06	3.42e-05
Cdc20:Phospho-APC/C mediated degradation of Cyclin A	17	3.75	+	4.54	1.48e-06	3.44e-05
APC:Cdc20 mediated degradation of cell cycle proteins prior to satisfation of the cell cycle checkpoint	17	3.8	+	4.48	1.75e-06	3.9e-05
APC/C:Cdc20 mediated degradation of mitotic proteins	17	3.9	+	4.35	2.41e-06	5.3e-05
Fc epsilon receptor (FCERI) signaling	26	8.55	+	3.04	2.66e-06	5.78e-05
Activation of APC/C and APC/C:Cdc20 mediated degradation of mitotic proteins	17	3.96	+	4.3	2.82e-06	6.04e-05
TCR signaling	21	6.01	+	3.49	3.69e-06	7.79e-05
Interleukin-1 signaling	19	5.06	+	3.75	4.28e-06	8.93e-05
CLEC7A (Dectin-1) signaling	18	4.59	+	3.92	4.44e-06	9.15e-05
MAPK1/MAPK3 signaling	33	12.93	+	2.55	4.69e-06	9.55e-05
Signaling by Interleukins	34	13.61	+	2.5	4.82e-06	9.68e-05
Intrinsic Pathway for Apoptosis	12	2	+	5.99	4.9e-06	9.73e-05
Separation of Sister Chromatids	27	9.6	+	2.81	6.38e-06	0.000125
Transcriptional regulation by RUNX3	17	4.27	+	3.98	6.89e-06	0.000132
MAPK family signaling cascades	35	14.19	+	2.47	6.79e-06	0.000132
RAF/MAP kinase cascade	32	12.61	+	2.54	7.22e-06	0.000134
Processing of Capped Intron-Containing Pre-mRNA	32	12.61	+	2.54	7.22e-06	0.000135
ABC-family proteins mediated transport	19	5.28	+	3.6	7.16e-06	0.000136
APC/C-mediated degradation of cell cycle proteins	17	4.33	+	3.93	7.94e-06	0.000142
Hedgehog 'on' state	17	4.33	+	3.93	7.94e-06	0.000144
Regulation of mitotic cell cycle	17	4.33	+	3.93	7.94e-06	0.000145
FLT3 Signaling	33	13.4	+	2.46	8.51e-06	0.000151
Metabolism of non-coding RNA	13	2.59	+	5.03	9.86e-06	0.000171
snRNP Assembly	13	2.59	+	5.03	9.86e-06	0.000173
Mitotic Anaphase	27	10.08	+	2.68	1.39e-05	0.00024
Hedgehog 'off' state	19	5.59	+	3.4	1.48e-05	0.000249
Immune System	141	96.54	+	1.46	1.47e-05	0.00025
Mitotic Metaphase and Anaphase	27	10.13	+	2.67	1.52e-05	0.000253
FCERI mediated NF-kB activation	20	6.17	+	3.24	1.65e-05	0.000271
Metabolism	136	92.8	+	1.47	1.72e-05	0.000281
Neddylation	29	11.87	+	2.44	3.42e-05	0.000552
Apoptosis	18	5.49	+	3.28	3.71e-05	0.000595
Beta-catenin independent WNT signaling	20	6.65	+	3.01	4.21e-05	0.000668
Cell Cycle, Mitotic	49	25.27	+	1.94	4.28e-05	0.000673
mRNA Splicing	26	9.92	+	2.62	4.38e-05	0.000681
mRNA Splicing - Minor Pathway	12	2.64	+	4.55	5e-05	0.000771
Metabolism of proteins	126	86.47	+	1.46	5.23e-05	0.000799
mRNA Splicing - Major Pathway	25	9.55	+	2.62	6.43e-05	0.000973
Cellular responses to external stimuli	43	21.74	+	1.98	7.38e-05	0.00111
Programmed Cell Death	18	5.86	+	3.07	7.85e-05	0.00117
Cellular responses to stress	42	21.63	+	1.94	0.000118	0.00173
Neutrophil degranulation	52	28.86	+	1.8	0.000127	0.00185
Metabolism of carbohydrates	30	14.03	+	2.14	0.000241	0.00349
PTEN Regulation	17	5.91	+	2.88	0.000248	0.00356
Cell Cycle	51	29.02	+	1.76	0.000279	0.00396
Signaling by Hedgehog	19	7.28	+	2.61	0.000337	0.00475
Activation of ATR in response to replication stress	9	1.95	+	4.61	0.000397	0.00555
Transcriptional regulation by RUNX1	21	8.81	+	2.38	0.000566	0.00784
Metabolism of nucleotides	15	5.22	+	2.87	0.000572	0.00785
TCF dependent signaling in response to WNT	23	10.08	+	2.28	0.000683	0.0093
Activation of the pre-replicative complex	8	1.69	+	4.74	0.000712	0.00962
Signaling by the B Cell Receptor (BCR)	19	7.65	+	2.48	0.000796	0.0107
PIP3 activates AKT signaling	26	12.45	+	2.09	0.000884	0.0118
G2/M Transition	22	9.6	+	2.29	0.000925	0.0122
Mitotic G2-G2/M phases	22	9.71	+	2.27	0.000982	0.0128
Transport of small molecules	57	35.5	+	1.61	0.000982	0.0128
Translation	25	11.82	+	2.12	0.00104	0.0134
Gene expression (Transcription)	80	54.5	+	1.47	0.00116	0.0148
Mitochondrial translation elongation	13	4.54	+	2.87	0.00132	0.0168
Adaptive Immune System	62	40.09	+	1.55	0.00142	0.0179
Interconversion of nucleotide di- and triphosphates	7	1.48	+	4.74	0.00152	0.0191
Mitochondrial translation termination	13	4.64	+	2.8	0.00159	0.0198
Ub-specific processing proteases	21	9.6	+	2.19	0.00169	0.0208
Mitochondrial translation	13	4.7	+	2.77	0.00174	0.0213
Signaling by WNT	28	14.35	+	1.95	0.00185	0.0225
Regulation of HSF1-mediated heat shock response	11	3.59	+	3.07	0.00189	0.0227
Innate Immune System	77	53.44	+	1.44	0.0022	0.0262
M Phase	33	18.62	+	1.77	0.00297	0.0352
Transport of Mature mRNA derived from an Intron-Containing Transcript	11	3.85	+	2.86	0.0031	0.0365
Intracellular signaling by second messengers	26	13.82	+	1.88	0.00385	0.045
Transport of the SLBP independent Mature mRNA	7	1.79	+	3.9	0.00393	0.0456
Metabolism of folate and pterines	5	0.9	+	5.58	0.00404	0.0463
Post-translational protein modification	92	67.47	+	1.36	0.00403	0.0464
Cellular response to heat stress	12	4.64	+	2.58	0.00426	0.0485
*Analysis performed using the Panther Overrepresentation Test, GO Enrichment Analysis (geneontology.org)

## Sheet: rel. to Fig. 5H
Supplementary Table S5. Reactome pathway analysis* of differentially expressed protein-coding genes regulated by IL-6 in CD8 T cells in vitro and in vivo (related to Fig. 3H, 5H, 5I)
Pathway analysis of differentially expressed (P<0.05) protein-coding genes (comparing anti-PD-L1 versus isotype treatment) in tumor-infiltrating CD8 T cells from WT or CD8ΔIL6R mice (related to Fig. 5H)
WT CD8 T cells (anti-PD-L1 vs isotype)									IL6R-deficient CD8 T cells (anti-PD-L1 vs isotype)
Reactome pathways	uploaded (1468)	uploaded (expected)	Enrichment (over/under)	Fold Enrichment	Raw P-value)	FDR			Reactome pathways	uploaded (368)	uploaded (expected)	Enrichment (over/under)	Fold Enrichment	Raw P-value	FDR
Lysosomal oligosaccharide catabolism	4	0.29	+	14.03	0.0011	0.0349			Interferon alpha/beta signaling	12	1.2	+	10.02	1.28e-08	2.91e-05
Interleukin-9 signaling	6	0.64	+	9.35	0.000255	0.0127			Respiratory electron transport, ATP synthesis by chemiosmotic coupling, and heat production by uncoupling proteins	14	2.2	+	6.37	1.39e-07	0.000159
Interleukin-21 signaling	6	0.71	+	8.42	0.000385	0.0166			Respiratory electron transport	10	1.79	+	5.6	2.43e-05	0.00926
Interleukin-2 signaling	7	0.86	+	8.18	0.000141	0.00919			The citric acid (TCA) cycle and respiratory electron transport	14	3.09	+	4.53	5.93e-06	0.00451
Interleukin-15 signaling	8	1	+	8.02	5.19e-05	0.00455			Interferon Signaling	14	3.5	+	4	2.21e-05	0.0101
Interleukin-35 Signalling	6	0.86	+	7.01	0.000795	0.0279			Transcriptional Regulation by TP53	20	6.43	+	3.11	1.44e-05	0.00821
Pre-NOTCH Processing in Golgi	8	1.28	+	6.24	0.000199	0.0114			Infectious disease	22	8.29	+	2.65	5.41e-05	0.0177
Signaling by cytosolic FGFR1 fusion mutants	7	1.14	+	6.14	0.000541	0.0213
Interleukin-20 family signaling	10	1.78	+	5.61	6.51e-05	0.00531
Signaling by Erythropoietin	8	1.64	+	4.88	0.000747	0.0267
Synthesis of IP3 and IP4 in the cytosol	9	1.85	+	4.86	0.000362	0.0166
Downstream signal transduction	9	1.85	+	4.86	0.000362	0.0162
Interleukin-2 family signaling	14	3.14	+	4.46	1.98e-05	0.00216
N-glycan trimming in the ER and Calnexin/Calreticulin cycle	11	2.49	+	4.41	0.000167	0.0103
Signaling by FGFR1 in disease	10	2.28	+	4.38	0.00034	0.0162
FGFR1 mutant receptor activation	8	1.85	+	4.32	0.00144	0.0411
Interleukin receptor SHC signaling	8	1.85	+	4.32	0.00144	0.0406
The role of Nef in HIV-1 replication and disease pathogenesis	8	1.85	+	4.32	0.00144	0.0401
Negative regulators of DDX58/IFIH1 signaling	10	2.42	+	4.13	0.000508	0.0204
TGF-beta receptor signaling activates SMADs	9	2.21	+	4.07	0.00104	0.0339
Interleukin-3, Interleukin-5 and GM-CSF signaling	13	3.35	+	3.88	0.000129	0.00894
VEGFA-VEGFR2 Pathway	25	6.7	+	3.73	2.33e-07	5.32e-05
CaM pathway	9	2.42	+	3.71	0.00179	0.047
Calmodulin induced events	9	2.42	+	3.71	0.00179	0.0464
PI Metabolism	21	5.99	+	3.51	4.82e-06	0.000687
DAG and IP3 signaling	10	2.85	+	3.51	0.00146	0.0402
Chondroitin sulfate/dermatan sulfate metabolism	12	3.49	+	3.44	0.000595	0.0219
Signaling by VEGF	25	7.34	+	3.41	9.9e-07	0.000161
Recycling pathway of L1	11	3.28	+	3.35	0.00117	0.0363
XBP1 (S) activates chaperone genes	11	3.35	+	3.28	0.00136	0.0399
Signaling by NTRK1 (TRKA)	18	5.49	+	3.28	4.81e-05	0.00439
Inositol phosphate metabolism	11	3.42	+	3.22	0.00158	0.0424
Synthesis of PIPs at the plasma membrane	12	3.78	+	3.18	0.00108	0.0346
IRE1alpha activates chaperones	11	3.49	+	3.15	0.00182	0.0466
COPII-mediated vesicle transport	15	4.85	+	3.09	0.000343	0.016
Interferon alpha/beta signaling	14	4.78	+	2.93	0.00085	0.029
Signaling by TGF-beta Receptor Complex	15	5.13	+	2.92	0.000579	0.0224
Signaling by NTRKs	20	6.99	+	2.86	9.74e-05	0.00742
RAB GEFs exchange GTP for GDP on RABs	18	6.34	+	2.84	0.000235	0.0122
Rab regulation of trafficking	23	8.62	+	2.67	0.000126	0.00902
Glycosaminoglycan metabolism	23	8.77	+	2.62	0.000139	0.00935
Sphingolipid metabolism	16	6.2	+	2.58	0.00124	0.0379
Clathrin-mediated endocytosis	25	10.26	+	2.44	0.000149	0.00944
Interferon Signaling	34	13.97	+	2.43	1.21e-05	0.00138
Antigen processing: Ubiquitination & Proteasome degradation	50	21.95	+	2.28	8.78e-07	0.000154
Class I MHC mediated antigen processing & presentation	60	26.44	+	2.27	7.25e-08	2.37e-05
Transport to the Golgi and subsequent modification	29	13.12	+	2.21	0.000244	0.0124
Rho GTPase cycle	22	9.98	+	2.2	0.00129	0.0388
Death Receptor Signalling	22	10.05	+	2.19	0.00137	0.0397
Diseases of signal transduction	56	26.09	+	2.15	8.6e-07	0.000164
Asparagine N-linked glycosylation	46	21.6	+	2.13	1.03e-05	0.00124
Phospholipid metabolism	32	15.11	+	2.12	0.000235	0.0125
Membrane Trafficking	94	44.48	+	2.11	2.37e-10	1.35e-07
Deubiquitination	41	20.03	+	2.05	6.35e-05	0.00538
Chromatin modifying enzymes	35	17.11	+	2.05	0.000214	0.0119
Chromatin organization	35	17.11	+	2.05	0.000214	0.0116
Signaling by Receptor Tyrosine Kinases	63	32.57	+	1.93	4.25e-06	0.000648
Metabolism of carbohydrates	39	20.39	+	1.91	0.000428	0.0178
Intracellular signaling by second messengers	39	20.46	+	1.91	0.000437	0.0178
Cytokine Signaling in Immune system	108	58.66	+	1.84	1.23e-08	4.7e-06
Vesicle-mediated transport	95	51.68	+	1.84	1.39e-07	3.53e-05
Signaling by Interleukins	57	31.86	+	1.79	8.79e-05	0.00692
Adaptive Immune System	104	58.38	+	1.78	1.11e-07	3.18e-05
Neutrophil degranulation	60	34.07	+	1.76	0.000101	0.00742
Signaling by Rho GTPases	52	29.65	+	1.75	0.000324	0.0157
Immune System	269	153.82	+	1.75	6.23e-18	1.42e-14
Metabolism of lipids	88	52.25	+	1.68	8.57e-06	0.00109
Transport of small molecules	84	51.25	+	1.64	3.56e-05	0.00354
Post-translational protein modification	162	98.94	+	1.64	6.68e-09	3.05e-06
Disease	121	80.26	+	1.51	2.38e-05	0.00247
Innate Immune System	118	78.76	+	1.5	4.31e-05	0.0041
Metabolism of proteins	197	140.92	+	1.4	5.5e-06	0.000739
Signal Transduction	247	194.45	+	1.27	0.000168	0.0101
Unclassified	547	708.59	-	0.77	2.51e-16	2.87e-13
Signaling by GPCR	56	86.39	-	0.65	0.000735	0.0266
GPCR ligand binding	14	32.93	-	0.43	0.000385	0.0163
Metabolism of amino acids and derivatives	11	26.16	-	0.42	0.00168	0.0446
G alpha (s) signalling events	12	40.99	-	0.29	3.35e-07	6.96e-05
Keratinization	4	15.47	-	0.26	0.00156	0.0425
rRNA processing in the nucleus and cytosol	3	13.69	-	0.22	0.00134	0.0397
rRNA processing	3	14.4	-	0.21	0.000983	0.0325
The citric acid (TCA) cycle and respiratory electron transport	2	12.33	-	0.16	0.0011	0.0346
Immunoregulatory interactions between a Lymphoid and a non-Lymphoid cell	2	14.18	-	0.14	0.000177	0.0104
GTP hydrolysis and joining of the 60S ribosomal subunit	0	7.98	-	< 0.01	0.000858	0.0288
Olfactory Signaling Pathway	0	30.79	-	< 0.01	1.36e-13	1.04e-10
Formation of a pool of free 40S subunits	0	7.2	-	< 0.01	0.00194	0.0488
L13a-mediated translational silencing of Ceruloplasmin expression	0	7.91	-	< 0.01	0.000845	0.0292
Eukaryotic Translation Initiation	0	8.48	-	< 0.01	0.00059	0.0225
Response of EIF2AK4 (GCN2) to amino acid deficiency	0	7.2	-	< 0.01	0.00194	0.0482
Respiratory electron transport, ATP synthesis by chemiosmotic coupling, and heat production by uncoupling proteins.	0	8.77	-	< 0.01	0.00038	0.0167
Respiratory electron transport	0	7.13	-	< 0.01	0.00191	0.0484
Cap-dependent Translation Initiation	0	8.48	-	< 0.01	0.00059	0.0221
*Analysis performed using the Panther Overrepresentation Test, GO Enrichment Analysis (geneontology.org)

## Sheet: rel. to Fig. 5I
Supplementary Table S5. Reactome pathway analysis* of differentially expressed protein-coding genes regulated by IL-6 in CD8 T cells in vitro and in vivo (related to Fig. 3H, 5H, 5I)
Pathway analysis of the top 500 differentially expressed (P<0.05) protein-coding genes expressed preferentially in tumor-infiltrating CD8 T cells from CD8ΔIL6R mice (compared to WT), all treated with anti-PD-L1 (related to Fig. 5I)
Reactome pathways	uploaded	uploaded (expected)	Enrichment (over/under)	Fold Enrichment	Raw P-value	FDR
Tetrahydrobiopterin (BH4) synthesis, recycling, salvage and regulation	3	0.22	+	13.7	0.00238	0.0499
Response of EIF2AK1 (HRI) to heme deficiency	4	0.33	+	12.18	0.000625	0.0201
Prefoldin mediated transfer of substrate to CCT/TriC	5	0.57	+	8.78	0.000474	0.0162
SUMOylation of DNA replication proteins	8	0.94	+	8.5	1.19e-05	0.000797
Interferon alpha/beta signaling	11	1.47	+	7.5	8.29e-07	9.96e-05
Formation of Incision Complex in GG-NER	7	0.94	+	7.43	8.92e-05	0.004
Cooperation of Prefoldin and TriC/CCT in actin and tubulin folding	5	0.68	+	7.37	0.000963	0.0268
PERK regulates gene expression	5	0.7	+	7.14	0.00109	0.0291
Translesion synthesis by Y family DNA polymerases bypasses lesions on DNA template	6	0.85	+	7.03	0.000376	0.0136
Transport of the SLBP Dependant Mature mRNA	5	0.72	+	6.92	0.00124	0.0314
EPHB-mediated forward signaling	6	0.9	+	6.68	0.000478	0.0161
Complex I biogenesis	8	1.2	+	6.64	5.77e-05	0.00274
RHO GTPases Activate WASPs and WAVEs	5	0.77	+	6.52	0.00157	0.0362
Mitochondrial protein import	9	1.42	+	6.32	2.83e-05	0.00158
RNA Polymerase II Transcription Termination	9	1.45	+	6.23	3.16e-05	0.00172
Gene and protein expression by JAK-STAT signaling after Interleukin-12 stimulation	5	0.81	+	6.17	0.00196	0.0422
mRNA Splicing - Major Pathway	24	3.94	+	6.09	1.46e-11	8.36e-09
Amplification of signal from unattached kinetochores via a MAD2 inhibitory signal	12	2.01	+	5.96	2.36e-06	0.000234
Amplification of signal from the kinetochores	12	2.01	+	5.96	2.36e-06	0.000224
Mitotic Spindle Checkpoint	14	2.37	+	5.92	3.66e-07	4.92e-05
mRNA Splicing	24	4.12	+	5.83	3.32e-11	1.52e-08
Transport of Mature mRNA derived from an Intron-Containing Transcript	9	1.55	+	5.79	5.31e-05	0.00264
APC/C:Cdh1 mediated degradation of Cdc20 and other APC/C:Cdh1 targeted proteins in late mitosis/early G1	9	1.55	+	5.79	5.31e-05	0.00258
DNA Damage Bypass	6	1.05	+	5.71	0.00101	0.0276
Mitochondrial translation termination	11	1.93	+	5.71	8.97e-06	0.00064
Transport of Mature Transcript to Cytoplasm	10	1.75	+	5.71	2.29e-05	0.00131
mRNA 3'-end processing	7	1.25	+	5.61	0.000429	0.0151
Respiratory electron transport, ATP synthesis by chemiosmotic coupling, and heat production by uncoupling proteins	15	2.69	+	5.57	2.87e-07	4.1e-05
APC/C:Cdc20 mediated degradation of Securin	8	1.45	+	5.54	0.000183	0.00773
Respiratory electron transport	12	2.19	+	5.48	5.17e-06	0.000407
Processing of Capped Intron-Containing Pre-mRNA	28	5.21	+	5.37	4.41e-12	1.01e-08
Regulation of PTEN stability and activity	8	1.49	+	5.37	0.00022	0.00883
Mitochondrial translation	11	2.06	+	5.34	1.58e-05	0.000976
Vif-mediated degradation of APOBEC3G	6	1.14	+	5.27	0.00148	0.0348
EML4 and NUDC in mitotic spindle formation	13	2.47	+	5.25	3.21e-06	0.000293
Separation of Sister Chromatids	21	4.03	+	5.21	3.57e-09	1.02e-06
Mitochondrial translation elongation	10	1.93	+	5.19	4.81e-05	0.00256
Mitochondrial translation initiation	10	1.93	+	5.19	4.81e-05	0.0025
Autodegradation of Cdh1 by Cdh1:APC/C	7	1.36	+	5.16	0.00068	0.0213
RHO GTPases Activate Formins	15	2.93	+	5.11	7.78e-07	9.87e-05
FBXL7 down-regulates AURKA during mitotic entry and in early mitosis	6	1.18	+	5.07	0.00176	0.0391
Mitotic Anaphase	21	4.2	+	4.99	7.1e-09	1.8e-06
Hh mutants that don't undergo autocatalytic processing are degraded by ERAD	6	1.2	+	4.98	0.00192	0.0418
Mitotic Metaphase and Anaphase	21	4.23	+	4.97	7.72e-09	1.76e-06
APC/C:Cdc20 mediated degradation of mitotic proteins	8	1.62	+	4.94	0.000372	0.0137
Resolution of Sister Chromatid Cohesion	13	2.65	+	4.91	6.37e-06	0.000469
Activation of APC/C and APC/C:Cdc20 mediated degradation of mitotic proteins	8	1.64	+	4.87	0.000405	0.0144
APC/C-mediated degradation of cell cycle proteins	9	1.86	+	4.84	0.000187	0.00777
Regulation of mitotic cell cycle	9	1.86	+	4.84	0.000187	0.00763
EPH-Ephrin signaling	9	1.99	+	4.52	0.000299	0.0118
CDK-mediated phosphorylation and removal of Cdc6	7	1.55	+	4.5	0.00141	0.0343
Cdc20:Phospho-APC/C mediated degradation of Cyclin A	7	1.55	+	4.5	0.00141	0.034
SUMOylation of DNA damage response and repair proteins	7	1.55	+	4.5	0.00141	0.0336
APC:Cdc20 mediated degradation of cell cycle proteins prior to satisfation of the cell cycle checkpoint	7	1.58	+	4.44	0.00152	0.0355
TP53 Regulates Metabolic Genes	8	1.82	+	4.4	0.000752	0.0226
Positive epigenetic regulation of rRNA expression	7	1.6	+	4.38	0.00164	0.0374
Transcription of the HIV genome	7	1.6	+	4.38	0.00164	0.037
Late Phase of HIV Life Cycle	13	2.98	+	4.37	2.01e-05	0.00121
Global Genome Nucleotide Excision Repair (GG-NER)	8	1.84	+	4.35	0.000808	0.0234
RNA Polymerase II Pre-transcription Events	8	1.84	+	4.35	0.000808	0.0231
PTEN Regulation	13	3	+	4.33	2.16e-05	0.00127
HIV Life Cycle	13	3.26	+	3.98	4.86e-05	0.00247
Regulation of TP53 Activity through Phosphorylation	8	2.01	+	3.97	0.00139	0.0346
Mitochondrial biogenesis	8	2.01	+	3.97	0.00139	0.0342
Interferon Signaling	17	4.29	+	3.96	3.74e-06	0.000316
The citric acid (TCA) cycle and respiratory electron transport	15	3.79	+	3.96	1.39e-05	0.000907
Cell Cycle Checkpoints	23	5.91	+	3.89	9.98e-08	1.9e-05
Synthesis of DNA	10	2.58	+	3.87	0.000442	0.0153
SUMO E3 ligases SUMOylate target proteins	13	3.44	+	3.78	7.98e-05	0.00372
Nucleotide Excision Repair	9	2.41	+	3.74	0.00106	0.0286
Mitotic Prometaphase	16	4.31	+	3.71	1.54e-05	0.000978
Protein folding	8	2.17	+	3.69	0.00214	0.0458
Host Interactions of HIV factors	10	2.72	+	3.68	0.000634	0.0201
RHO GTPase Effectors	23	6.26	+	3.67	2.59e-07	3.95e-05
SUMOylation	13	3.57	+	3.64	0.000113	0.00498
M Phase	28	7.71	+	3.63	1.59e-08	3.31e-06
DNA Replication	10	2.76	+	3.62	0.000711	0.022
HIV Infection	18	4.97	+	3.62	6.24e-06	0.000475
Platelet degranulation	10	2.78	+	3.6	0.000753	0.0223
Macroautophagy	10	2.8	+	3.57	0.000797	0.0233
Protein localization	12	3.46	+	3.47	0.000314	0.0121
Response to elevated platelet cytosolic Ca2+	10	2.89	+	3.46	0.000993	0.0273
Cell Cycle, Mitotic	37	10.82	+	3.42	3.52e-10	1.15e-07
Mitotic G1 phase and G1/S transition	11	3.22	+	3.42	0.00062	0.0202
Cell Cycle	44	13.12	+	3.35	1.25e-11	9.48e-09
Metabolism of RNA	47	14.47	+	3.25	6.84e-12	7.81e-09
Autophagy	10	3.13	+	3.19	0.00174	0.039
Clathrin-mediated endocytosis	10	3.15	+	3.17	0.00183	0.0402
Regulation of TP53 Activity	11	3.48	+	3.16	0.00113	0.0294
S Phase	11	3.5	+	3.14	0.00119	0.0305
Transcriptional Regulation by TP53	24	7.88	+	3.04	3.23e-06	0.000284
Signaling by Rho GTPases	26	9.11	+	2.85	3.82e-06	0.000312
PIP3 activates AKT signaling	15	5.43	+	2.76	0.00059	0.0195
Cellular responses to stress	32	11.98	+	2.67	1.13e-06	0.000129
Cellular responses to external stimuli	32	12.29	+	2.6	1.88e-06	0.000195
Intracellular signaling by second messengers	16	6.28	+	2.55	0.000898	0.0253
DNA Repair	17	6.77	+	2.51	0.000722	0.022
Infectious disease	25	10.16	+	2.46	8.32e-05	0.0038
Signaling by WNT	16	6.5	+	2.46	0.00126	0.0316
Cytokine Signaling in Immune system	39	18.02	+	2.16	1.11e-05	0.000769
RNA Polymerase II Transcription	60	28.86	+	2.08	1.99e-07	3.25e-05
Gene expression (Transcription)	64	31.77	+	2.01	1.65e-07	2.9e-05
Generic Transcription Pathway	47	26.19	+	1.79	0.00016	0.00688
Metabolism of proteins	77	43.29	+	1.78	1.15e-06	0.000125
Post-translational protein modification	48	30.4	+	1.58	0.00235	0.0498
Immune System	70	47.26	+	1.48	0.0011	0.0288
Unclassified	151	217.69	-	0.69	3.45e-10	1.31e-07
Signaling by GPCR	10	26.54	-	0.38	0.000331	0.0126
GPCR downstream signalling	9	25.03	-	0.36	0.000334	0.0125
*Analysis performed using the Panther Overrepresentation Test, GO Enrichment Analysis (geneontology.org)
